# Supplementary material for: FGFR4 phosphorylates MST1 to confer breast cancer cells resistance to MST1/2-dependent apoptosis
Source: Cell Death Differ. 2019 Mar 22;26(12):2577–93. doi: 10.1038/s41418-019-0321-x (PMC7224384; doi:10.1038/s41418-019-0321-x)
Supplement: Supplementary file 3 — Table S2 [file 41418_2019_321_MOESM3_ESM.xlsx]

## Sheet: Sheet1
Table S2 Drug sensitivity scores (DSS) of control and BLU9931 treated MDA-MB-453 cells
Drug name	Mechanism/Targets	Class.explained	High.phase/Approval.status	DSS control	DSS with BLU9931
CUDC-907	HDAC1/2/3/10, PI3Kalpha inhibitor	E. Differentiating/ epigenetic modifier	Investigational (Ph 2)	38.8	40
Sepantronium bromide	Survivin inhibitor	G. Apoptotic modulator	Investigational (Ph 2)	32.9	33.2
Romidepsin	HDAC inhibitor	E. Differentiating/ epigenetic modifier	Approved	32	33.3
Daporinad	NAMPT inhibitor	H. Metabolic modifier	Investigational (Ph 2)	30.5	28.6
Mivebresib	BET family inhibitor	E. Differentiating/ epigenetic modifier	Investigational (Ph 1)	29.9	31.1
SN-38	Active metabolite of irinotecan. Topoisomerase I inhibitor	A. Conv. Chemo	(Approved)	28.8	26.2
Prexasertib	Chk1 inhibitor	B. Kinase inhibitor	Investigational (Ph 2)	28	23.6
THZ2	CDK7 inhibitor	B. Kinase inhibitor	Probe	26.8	25.5
NVP-BGT226	PI3K/mTOR inhibitor	B. Kinase inhibitor	Investigational (Ph 2)	24.8	24.4
Carfilzomib	Proteasome inhibitor (20S subunit)	L. Protease/proteasome inhibitor	Approved	24.5	22.9
AZD8055	mTOR inhibitor	B. Kinase inhibitor	Investigational (Ph 1)	24.3	23.3
Vinorelbine	Mitotic inhibitor. Vinca alkaloid microtubule depolymerizer	A. Conv. Chemo	Approved	23.2	19
Omipalisib	PI3K/mTOR inhibitor	B. Kinase inhibitor	Investigational (Ph 1)	23	25.1
Gedatolisib	PI3K/mTOR inhibitor	B. Kinase inhibitor	Investigational (Ph 2))	22.9	23.7
Abexinostat	HDAC1-selective inhibitor	E. Differentiating/ epigenetic modifier	Investigational (Ph 2)	22.6	22.3
8-amino-adenosine	Nucleoside analog, RNA synthesis inhibitor	A. Conv. Chemo	Probe	22.4	25
Copanlisib	PI3K alpha, delta selective inhibitor	B. Kinase inhibitor	Investigational (Ph 2)	22.4	23.4
Quisinostat	HDAC inhibitor	E. Differentiating/ epigenetic modifier	Investigational (Ph 2)	22.4	21.3
Pracinostat	HDAC inhibitor	E. Differentiating/ epigenetic modifier	Investigational (Ph 2)	22.3	19.8
Panobinostat	HDAC inhibitor	E. Differentiating/ epigenetic modifier	Approved	22.2	22.4
Dinaciclib	CDK inhibitor	B. Kinase inhibitor	Investigational (Ph 3)	22.1	21.5
Omacetaxine	Protein synthesis inhib (80 S ribosome)	A. Conv. Chemo	Approved	22.1	20.5
Belinostat	HDAC inhibitor	E. Differentiating/ epigenetic modifier	Approved (US)	21.3	20.2
Bortezomib	Proteasome inhibitor (26S subunit)	L. Protease/proteasome inhibitor	Approved	21.3	20.1
VLX1570	proteasome deubiquitinase inhibitor	L. Protease/proteasome inhibitor	Investigational (Ph 2)	21.1	19.3
Dactinomycin	RNA and DNA synthesis inhibitor	A. Conv. Chemo	Approved	21	22
BIIB021	HSP90 inhibitor	K. HSP inhibitor	Investigational (Ph 2)	19.5	20.1
Poziotinib	pan-HER inhibitor	B. Kinase inhibitor	Investigational (Ph 2)	19.1	25.1
Ganetespib	HSP90 inhibitor	K. HSP inhibitor	Investigational (Ph 3)	18.7	18.5
Paclitaxel	Mitotic inhibitor, taxane microtubule stabilizer	A. Conv. Chemo	Approved	18.3	15.2
Docetaxel	Mitotic inhibitor, taxane microtubule stabilizer	A. Conv. Chemo	Approved	18.3	14.1
UCN-01	PKCbeta, PDK1, Chk, Cdk2 inhibitor	B. Kinase inhibitor	Investigational (Ph 2)	18.2	16
Luminespib	HSP90 inhibitor	K. HSP inhibitor	Investigational (Ph 2)	18.1	19.7
SNS-032	CDK inhibitor	B. Kinase inhibitor	Investigational (Ph 2)	18.1	19.1
AR-42	HDAC inhibitor	E. Differentiating/ epigenetic modifier	Investigational (Ph 1)	18.1	17.8
Taselisib	PI3K alpha, delta, (gamma) selective inhibitor	B. Kinase inhibitor	Investigational (Ph 3)	17.9	19.3
BCI	Dusp6 inhibitor	X. Other	Probe	17.7	18.5
Rigosertib	Ras-Raf interaction inhibitor, contaminated by microtubile depolymerizer...	X. Other	Investigational (Ph 3)	17.6	16.2
CUDC-305	HSP90 inhibitor	K. HSP inhibitor	Investigational (Ph 1)	17.6	15.9
OTS167	MELK inhibitor	B. Kinase inhibitor	Investigational (Ph 2)	17.4	15.9
Triciribine	AKT inhibitor	B. Kinase inhibitor	Investigational (Ph 2)	17.3	22.5
Litronesib	Eg5 inhibitor	I. Kinesin inhibitor	Investigational (Ph 2)	17.3	13
Sapanisertib	mTOR inhibitor	B. Kinase inhibitor	Investigational (Ph 1)	17.1	17.9
Onalespib	HSP90 inhibitor	K. HSP inhibitor	Investigational (Ph 2)	17	16.4
Filanesib	KSP/Eg5 inhibitor	I. Kinesin inhibitor	Investigational (Ph 2)	16.7	15.3
Pictilisib	PI3K inhibitor, pan-class I	B. Kinase inhibitor	Investigational (Ph 2)	16.6	17.4
JQ1	BET family inhibitor	E. Differentiating/ epigenetic modifier	Probe	16.5	15.9
GDC-0084	PI3K/mTOR inhibitor	B. Kinase inhibitor	Investigational (Ph 1)	16.4	17.4
Vorinostat	HDAC inhibitor	E. Differentiating/ epigenetic modifier	Approved	16.4	15.6
Dactolisib	mTOR/(PI3K) inhibitor	B. Kinase inhibitor	Investigational (Ph 2)	16.3	18.3
Vistusertib	mTOR inhibitor, ATP-competitive	B. Kinase inhibitor	Investigational (Ph 2)	16.3	16.9
Mepacrine	Unclear. PLA2 inhibitor. NF-kB inhibitor, p53 activator	X. Other	Approved	16.2	14.7
Mocetinostat	HDAC inhibitor (HDAC1 & 2-selective)	E. Differentiating/ epigenetic modifier	Investigational (Ph 2)	16	17.7
Resminostat	HDAC1, 3, 6 inhibitor	E. Differentiating/ epigenetic modifier	Investigational (Ph 2)	16	16.2
Plicamycin	RNA synthesis inhibitor	A. Conv. Chemo	Approved	15.7	15.7
Canertinib	pan-HER inhibitor	B. Kinase inhibitor	Investigational (Ph 3)	15.5	17.8
Eribulin	Mitotic inhibitor, microtubule depolymerizer.	A. Conv. Chemo	Approved	15.5	13.4
Neratinib	HER2, EGFR inhibitor	B. Kinase inhibitor	Approved (US)	15.4	17.9
LY3023414	PI3K/mTOR/DNA-PK inhibitor	B. Kinase inhibitor	Investigational (Ph 2)	15.3	15.3
Birabresib	BET family inhibitor	E. Differentiating/ epigenetic modifier	Investigational (Ph 2)	15.2	15.2
ZSTK474	PI3K gamma selective inhibitor	B. Kinase inhibitor	Investigational (Ph 1)	14.9	15.6
Oprozomib	proteasome (20 S) inhibitor	L. Protease/proteasome inhibitor	Investigational (Ph 1)	14.8	12.3
ONX-0914	LMP7 (immunoproteasome)	L. Protease/proteasome inhibitor	Probe	14.7	13.8
Topotecan	Topoisomerase I inhibitor. Camptothecin analog	A. Conv. Chemo	Approved	14.7	12.5
Cabazitaxel	Taxane microtubule stabilizer, antimitotic	A. Conv. Chemo	Approved	14.6	8.8
Alvocidib	CDK inhibitor	B. Kinase inhibitor	Investigational (Ph 2)	14.5	16.2
Ibrutinib	Btk inhibitor	B. Kinase inhibitor	Approved	14.5	15.8
PF-00477736	Chk1 inhibitor	B. Kinase inhibitor	Investigational (Ph 1)	14.4	9.9
AT 101	Bcl-2 family inhibitor	G. Apoptotic modulator	Investigational (Ph 2)	14.3	14
Omaveloxolone	Nrf2 activator	X. Other	Investigational (Ph 2)	14.3	13.5
GSK923295	CENP-E inhibitor	I. Kinesin inhibitor	Investigational (Ph 1)	14.3	8.8
Vincristine	Mitotic inhibitor. Vinca alkaloid microtubule depolymerizer	A. Conv. Chemo	Approved	14.1	8.1
Eltanexor	XPO1/CRM1 inhibitor	G. Apoptotic modulator	Investigational (Ph 2)	13.8	14.2
AZD1775	Wee1 inhibitor	B. Kinase inhibitor	Investigational (Ph 2)	13.7	12.4
OTS-964	TOPK inhibitor	B. Kinase inhibitor	Probe	13.3	12.7
AT7519	CDK1, 2, 4, 6 and 9 inhibitor	B. Kinase inhibitor	Investigational (Ph 1)	13.2	14.6
GSK-J4	JMJD3 (histone demethylase) inhibitor	E. Differentiating/ epigenetic modifier	Probe	13.2	14
GSK-690693	AKT, PKA, PKC inhibitor	B. Kinase inhibitor	Investigational (Ph 1)	13	15
Sabutoclax	pan-Bcl-2 family inhibitor	G. Apoptotic modulator	Probe	12.6	12.4
dBET1	BET-targeting PROTAC	E. Differentiating/ epigenetic modifier	Probe	12.2	13.2
CC-115	mTOR/DNA-PK inhibitor	B. Kinase inhibitor	Investigational (Ph 1)	12.2	12.5
BAY 87-2243	HIF1alpha inhibitor	E. Differentiating/ epigenetic modifier	Investigational (Ph 1)	12.2	10.4
I-BET151	BET family inhibitor	E. Differentiating/ epigenetic modifier	Probe	11.5	11.4
GSK-461364	PLK1 inhibitor	B. Kinase inhibitor	Investigational (Ph 1)	11.5	6.3
NMS-873	p97/VCP inhibitor	X. Other	Probe	11.4	9.1
PF-03758309	PAK inhibitor	B. Kinase inhibitor	Investigational (Ph 1)	11.4	8.7
Buparlisib	PI3K inhibitor, pan-class I	B. Kinase inhibitor	Investigational (Ph 2)	11.3	11.9
Ipatasertib	AKT inhibitor	B. Kinase inhibitor	Investigational (Ph 2)	11	12
AZD6738	ATR inihibitor	B. Kinase inhibitor	Investigational (Ph 1)	11	10.7
Givinostat	HDAC inhibitor	E. Differentiating/ epigenetic modifier	Investigational (Ph 2)	11	10.3
Mercaptopurine	Antimetabolite	A. Conv. Chemo	Approved	10.9	0.7
Volasertib	PLK1 inhibitor	B. Kinase inhibitor	Investigational (Ph 3)	10.5	7.8
BI 2536	PLK1 inhibitor	B. Kinase inhibitor	Investigational (Ph 2)	10.4	9.2
Thioguanine	Antimetabolite; Purine analog	A. Conv. Chemo	Approved	10.4	5.9
Temsirolimus	binds FKBP12, causes inhibition of mTORC1	C. Rapalog	Approved	10.3	14.8
Birinapant	IAPs, SMAC mimetic	G. Apoptotic modulator	Investigational (Ph 2)	10.1	15.8
ARV-825	BET-targeting PROTAC	E. Differentiating/ epigenetic modifier	Probe	10.1	10.7
Molibresib	BET family inhibitor	E. Differentiating/ epigenetic modifier	Investigational (Ph 1)	10	9.8
MST-312	Telomerase inhibitor	X. Other	Probe	10	9.7
Vinblastine	Mitotic inhibitor. Vinca alkaloid microtubule depolymerizer	A. Conv. Chemo	Approved	10	8.4
TIC10	ERK & AKT inhibitor, TRAIL inducer	X. Other	Investigational (Ph 2)	9.9	9.9
Tucidinostat	HDAC1/2/3/10 inhibitor	E. Differentiating/ epigenetic modifier	Investigational (Ph 2)	9.8	10.1
Selinexor	XPO1/CRM1 inhibitor	G. Apoptotic modulator	Investigational (Ph 2)	9.6	9.5
Ridaforolimus	binds FKBP12, causes inhibition of mTORC1	C. Rapalog	Investigational (Ph 3)	9.5	14.7
Everolimus	binds FKBP12, causes inhibition of mTORC1	C. Rapalog	Approved	9.5	13.6
Tosedostat	Aminopeptidase inhibitor	L. Protease/proteasome inhibitor	Investigational (Ph 3)	9.4	10.1
CPI-0610	BET family inhibitor	E. Differentiating/ epigenetic modifier	Investigational (Ph 1)	9.4	10
Ixazomib	20S proteasome inhibitor	L. Protease/proteasome inhibitor	Approved	9.4	7.4
Rocilinostat	HDAC-6 selective inhibitor	E. Differentiating/ epigenetic modifier	Investigational (Ph 1)	9.2	9.8
Entinostat	HDAC inhibitor	E. Differentiating/ epigenetic modifier	Investigational (Ph 2)	9.2	8.7
Indibulin	Mitoric inhibitor. Microtubule depolymerizer	A. Conv. Chemo	Investigational (Ph 2)	9.1	5.3
SGC-CBP30	CREBBP/EP300 bromodomain inhibitor	E. Differentiating/ epigenetic modifier	Probe	9	9.1
LY-2874455	FGFR inhibitor	B. Kinase inhibitor	Investigational (Ph 1)	9	1.8
Auranofin	Antirheumatic agent	A. Conv. Chemo	Approved	8.9	8.8
Fingolimod	S1PR antagonist	X. Other	Approved	8.7	7.7
Valrubicin	Topoisomerase II inhibitor	A. Conv. Chemo	Approved	8.6	8
AZD-5363	AKT inhibitor	B. Kinase inhibitor	Investigational (Ph 2)	8.5	10.9
A-419259	HCK and other SRC family kinase inhibitor	B. Kinase inhibitor	Probe	8.4	9.3
Pacritinib	FLT3/JAK2	B. Kinase inhibitor	Investigational (Ph 3)	8.3	10
MK-2206	AKT inhibitor	B. Kinase inhibitor	Investigational (Ph 2)	8.3	8.9
Milciclib	CDK2 inhibitor	B. Kinase inhibitor	Investigational (Ph 2)	8.3	7.5
Fedratinib	JAK2-selective inhibitor	B. Kinase inhibitor	Investigational (Ph 2)	8.3	6.3
Tipifarnib	Farnesyltransferase inhibitor	E. Differentiating/ epigenetic modifier	Investigational (Ph 3)	8.3	4.1
Digoxin	Cardiac glycoside	X. Other	Approved (non-oncology)	8.2	10.6
PFI-1	BET family inhibitor	E. Differentiating/ epigenetic modifier	Probe	8.2	8.4
Oxaliplatin	Platinum-based antineoplastic agent	A. Conv. Chemo	Approved	8.2	7
Prednisolone	Glucocorticoid, immunomodulatory agent	D. Immunomodulatory	Approved	8.2	0
8-chloro-adenosine	Nucleoside analog, RNA synthesis inhibitor	A. Conv. Chemo	Investigational (Ph 2)	8.1	9.4
Silmitasertib	CSNK2A1 inhibitor	B. Kinase inhibitor	Investigational (Ph 2)	8.1	7.6
Osimertinib	EGFR(L858R/T790M) inhibitor	B. Kinase inhibitor	Approved	8	10.4
NVP-LCL161	IAPs, SMAC mimetic	G. Apoptotic modulator	Investigational (Ph 2)	8	8.1
NVP-CGM097	p53-MDM2 inhibitor	G. Apoptotic modulator	Investigational (Ph 1)	7.9	8.5
Afuresertib	AKT1-selective inhibitor	B. Kinase inhibitor	Investigational (Ph 2)	7.9	8.4
CCT196969	pan-RAF/Src inhibitor	B. Kinase inhibitor	Probe	7.9	6.7
Bryostatin 1	PKC activator	B. Kinase inhibitor	Investigational (Ph 1)	7.9	2.3
Serabelisib	PI3Kalpha selective inhibitor	B. Kinase inhibitor	Investigational (Ph 2)	7.8	9.8
Rociletinib	EGFR(L858R/T790M) inhibitor	B. Kinase inhibitor	Investigational (Ph 3)	7.8	7.9
Mubritinib	HER2 inhibitor	B. Kinase inhibitor	Investigational (Ph 1)	7.8	4
Tesevatinib	EGFR, ERBB2, VEGFR, EPHB4	B. Kinase inhibitor	Investigational (Ph 2)	7.6	11.5
Uprosertib	AKT inhibitor	B. Kinase inhibitor	Investigational (Ph 2)	7.6	11.2
Chloroquine	Antimalaria agent; chemo/radio sensitizer	A. Conv. Chemo	Approved	7.6	7
AZD-6482	PI3Kbeta-selective inhibitor	B. Kinase inhibitor	Investigational (Ph 1)	7.5	7.4
Crenolanib	PDGFRA and PDGFRB inhibitor	B. Kinase inhibitor	Investigational (Ph 2)	7.5	6.5
ABT-751	Mitotic inhibitor. Colchicine site binding microtubule depolymerizer.	A. Conv. Chemo	Investigational (Ph 2)	7.4	7.9
Galiellalactone	STAT3-DNA interaction inhibitor	X. Other	Probe	7.4	7.7
Daunorubicin	Topoisomerase II inhibitor	A. Conv. Chemo	Approved	7.4	5.4
Dacomitinib	pan-HER inhibitor	B. Kinase inhibitor	Investigational (Ph 3)	7.3	8.6
Epirubicin	Topoisomerase II inhibitor	A. Conv. Chemo	Approved	7.3	5.9
Midostaurin	Broad TK (FLT3, KIT, RET, JAK, EGFR...) inhibitor	B. Kinase inhibitor	Approved (US)	7.3	4.8
Alpelisib	PI3Kalpha selective inhibitor	B. Kinase inhibitor	Investigational (Ph 2)	7.2	8
ENMD-2076	pan-Aurora, VEGFR inhibitor	B. Kinase inhibitor	Investigational (Ph 2)	7.1	7.8
AZD1152-HQPA	Aurora B inhibitor	B. Kinase inhibitor	Investigational (Ph 3)	7.1	5.9
Altiratinib	MET/Tie-2 inhibitor	B. Kinase inhibitor	Investigational (Ph 1)	7.1	3.5
AVN944	IMPDH inhibitor	H. Metabolic modifier	Investigational (Ph 2)	7.1	3.2
Pevonedistat	NAE inhibitor	H. Metabolic modifier	Investigational (Ph 1)	7	3.3
Gefitinib	EGFR inhibitor	B. Kinase inhibitor	Approved	6.9	8
Gemcitabine	Antimetabolite; Nucleoside analog	A. Conv. Chemo	Approved	6.9	6
Ravoxertinib	ERK inhibitor	B. Kinase inhibitor	Investigational (Ph 1)	6.9	5.6
Doxorubicin	Topoisomerase II inhibitor	A. Conv. Chemo	Approved	6.8	5.1
Salinomycin	Ionophore	X. Other	Veterinary approval	6.8	3.2
CEP-37440	ALK inhibitor	B. Kinase inhibitor	Investigational (Ph 1)	6.7	5.6
A-1155463	BCL-XL inhibitor	G. Apoptotic modulator	Probe	6.6	12
SGI-1776	PIM kinase inhibitor	B. Kinase inhibitor	Investigational (Ph 1)	6.6	5.8
Lapatinib	HER2, EGFR inhibitor	B. Kinase inhibitor	Approved	6.5	7
Cisplatin	Platinum-based antineoplastic agent	A. Conv. Chemo	Approved	6.5	6.5
Varlitinib	EGFR HER2 inhibitor	B. Kinase inhibitor	Investigational (Ph 2)	6.3	9.1
LY3009120	pan-RAF inhibitor	B. Kinase inhibitor	Investigational (Ph 1)	6.3	3.8
Afatinib	EGFR inhibitor	B. Kinase inhibitor	Approved	6.2	10.1
AZD-5438	CDK1,2,9 inhibitor	B. Kinase inhibitor	Investigational (Ph 1)	6.1	7.9
CC-223	mTOR inhibitor	B. Kinase inhibitor	Investigational (Ph 2)	6.1	6
DEL-22379	ERK dimerization inhibitor	B. Kinase inhibitor	Probe	6.1	4.8
Toremifene	selective estrogen receptor modulator	F. Hormone therapy	Approved	6	4.1
Idarubicin	Topoisomerase II inhibitor	A. Conv. Chemo	Approved	5.9	6.4
Ponatinib	Broad TK inhibitor	B. Kinase inhibitor	Approved	5.9	1.7
A-1210477	MCL-1 inhibitor	G. Apoptotic modulator	Probe	5.8	5.8
Aldoxorubicin	Topoisomerase II inhibitor, Albumin binding	A. Conv. Chemo	Investigational (Ph 3)	5.8	5.4
Clomifene	Selective estrogen receptor modulator	F. Hormone therapy	Approved	5.8	4
Sonidegib	Smothened (Hh) inhib	M. Hedgehog inhibitor	Approved	5.8	1.4
Tirabrutinib	BTK inhibitor	B. Kinase inhibitor	Investigational (Ph 1)	5.7	6.3
Trametinib	MEK1/2 inhibitor	B. Kinase inhibitor	Approved	5.7	2.7
KD025	ROCK2 inhibitor	B. Kinase inhibitor	Investigational (Ph 2)	5.6	6
Ixabepilone	Mitotic inhibitor. Epothilone microtubule stabilizer.	A. Conv. Chemo	Approved	5.6	4.1
SH-4-54	STAT3 inhibitor	X. Other	Probe	5.4	7.4
TAK-285	HER2 inhibitor	B. Kinase inhibitor	Investigational (Ph 1)	5.4	6.4
MK-8745	Aurora A inhibitor	B. Kinase inhibitor	Probe	5.4	2.4
Pemetrexed	Dihydrofolate reductase inhibitor	H. Metabolic modifier	Approved	5.4	1.8
Ruboxistaurin	PKCbeta inhibitor	B. Kinase inhibitor	Investigational (Ph 3)	5.3	6.7
Raltitrexed	DHFR/GARFT/thymidylate synthase inhibitor	A. Conv. Chemo	Approved	5.3	3.2
Tamoxifen	Estrogen receptor antagonist	F. Hormone therapy	Approved	5.3	2.4
SB 743921	Mitotic inhibitor. Eg5/KSP inhibitor	I. Kinesin inhibitor	Investigational (Ph 2)	5.3	1.8
NVP-AEW541	IGF1R inhibitor	B. Kinase inhibitor	Investigational (Ph 1)	5.2	3.8
ML390	DHODH inhibitor	E. Differentiating/ epigenetic modifier	Probe	5.2	3
TEW-7197	TGF-? receptor ALK4/ALK5 inhibitor	B. Kinase inhibitor	Investigational (Ph 1)	5.2	1.8
Methylprednisolone	Glucocorticoid, immunomodulatory agent	D. Immunomodulatory	Approved	5.2	0
Sirolimus	binds FKBP12, causes inhibition of mTORC1	C. Rapalog	Approved	5.1	10.5
TG100-115	PI3K gamma/delta inhibitor	B. Kinase inhibitor	Investigational (Ph 2)	5.1	5.9
AT-406	XIAP, cIAP1, cIAP2 inhibitor	G. Apoptotic modulator	Investigational (Ph 1)	5.1	5.1
CEP-32496	BRAF inhibitor	B. Kinase inhibitor	Investigational (Ph 2)	5.1	3.2
Bosutinib	Abl, Src inhibitor	B. Kinase inhibitor	Approved	5	4.6
AZD7762	Chk1 inhibitor	B. Kinase inhibitor	Investigational (Ph 1)	5	4
Gandotinib	JAK2 inhibitor	B. Kinase inhibitor	Investigational (Ph 2)	5	1.2
VER 155008	HSP70 inhibitor	K. HSP inhibitor	Probe	4.9	4.2
PHA 408	IKK-2 inhibitor	B. Kinase inhibitor	Probe	4.9	3.4
Floxuridine	Antimetabolite; Analog of 5-fluorouracil	A. Conv. Chemo	Approved	4.9	2
4-hydroxytamoxifen	Selective estrogen receptor modulator	F. Hormone therapy	Investigational as a gel preparation	4.8	4.5
GSK-2334470	PDK1 inhibitor	B. Kinase inhibitor	Probe	4.8	3.9
Exemestane	Aromatase inhibitor	F. Hormone therapy	Approved	4.8	0
Verdinexor	XPO1/CRM1 inhibitor	G. Apoptotic modulator	Investigational (Ph 1)	4.7	4.9
Momelotinib	JAK1 & 2 inhibitor	B. Kinase inhibitor	Investigational (Ph 2)	4.7	2.2
Nintedanib	VEGFR, PDGFR, FGFR inhibitor	B. Kinase inhibitor	Approved	4.7	1.9
Mitoxantrone	Topoisomerase II inhibitor	A. Conv. Chemo	Approved	4.5	5.1
BRD7116	Leukemic stem cell inhibitor	X. Other	Probe	4.5	3.9
BX-912	PDK1 inhib	B. Kinase inhibitor	Probe	4.5	3.8
PAC-1	procaspase-3 activator	G. Apoptotic modulator	Investigational (Ph 1)	4.4	4.9
Clofarabine	Antimetabolite; Purine analog	A. Conv. Chemo	Approved	4.4	3.9
Tivantinib	MET inhibitor	B. Kinase inhibitor	Investigational (Ph 2)	4.4	2
Cerdulatinib	JAK, SYK inhibitor	B. Kinase inhibitor	Investigational (Ph 1)	4.4	0.3
Erdafitinib	FGFR inhibitor	B. Kinase inhibitor	Investigational (Ph 2)	4.3	0.2
S-63845	MCL-1 inhibitor	G. Apoptotic modulator	Probe	4.2	3.3
Acalabrutinib	BTK inhibitor	B. Kinase inhibitor	Investigational (Ph 3)	4.2	2.4
Abemaciclib	CDK4/6 inhibitor	B. Kinase inhibitor	Investigational (Ph 3)	4.1	7.8
Erastin	VDAC inhibitor, induces ferroptosis	H. Metabolic modifier	Probe	4.1	5.6
Tubastatin A	HDAC6 inhibitor	E. Differentiating/ epigenetic modifier	Probe	4.1	2.1
Dexamethasone	Glucocorticoid, immunomodulatory agent	D. Immunomodulatory	Approved	4	0
EPZ015666	PRMT5 inhibitor	E. Differentiating/ epigenetic modifier	Probe	3.9	4.3
PF-00562271	FAK inhibitor	B. Kinase inhibitor	Investigational (Ph 1)	3.9	3.9
GSK269962	ROCK1 and ROCK2 inhibitor	B. Kinase inhibitor	Probe	3.9	3.8
FRAX486	PAK1, 2, 3 inhibitor	B. Kinase inhibitor	Probe	3.9	1.1
Lenvatinib	VEGFR inhibitor	B. Kinase inhibitor	Approved (US)	3.9	0.9
Cytarabine/Idarubicin				3.8	4.5
BGB-283	Raf inhibitor	B. Kinase inhibitor	Investigational (Ph 1)	3.6	1.3
Linsitinib	IGF1R, IR inhibitor	B. Kinase inhibitor	Investigational (Ph 2)	3.6	1
Ulixertinib	ERK inhibitor	B. Kinase inhibitor	Investigational (Ph 2)	3.5	0.5
Asciminib	Allosteric ABL inhibitor, blocks myristoyl binding	B. Kinase inhibitor	Investigational (Ph 1)	3.4	1.2
SCH772984	ERK1 & 2 inhibitor	B. Kinase inhibitor	Probe	3.4	0
E7820	Integrin alpha2 expression inhibitor	X. Other	Investigational (Ph 2)	3.3	1.1
Amuvatinib	Broad spectrum TK inhib	B. Kinase inhibitor	Investigational (Ph 2)	3.3	0.3
PTC-209	BMI-1 inhibitor	E. Differentiating/ epigenetic modifier	Probe	3.2	2
BGB324	Axl inhibitor	B. Kinase inhibitor	Investigational (Ph 1)	3.2	0.2
KU-60019	ATM inhibitor	B. Kinase inhibitor	Probe	3.1	3.4
Masitinib	KIT inhibitor	B. Kinase inhibitor	Investigational (Ph 3)	3.1	1.8
Regorafenib	B-Raf, c-Kit, VEGFR2 inhibitor	B. Kinase inhibitor	Approved	3	1.5
JPH203	LAT1 inhibitor	X. Other	Probe	3	1.4
Vesatolimod	TLR7 agonist	D. Immunomodulatory	Investigational (Ph 2)	3	0
Filgotinib	JAK1-selective inhibitor	B. Kinase inhibitor	Investigational (Ph 2)	2.9	2.5
Itraconazole	antifungal, hedgehog signaling inhibitor	X. Other	Approved (non-oncology)	2.9	1.5
Tasquinimod	S100A9 inhibitor, immunomodulatory, anti-angiogenic	D. Immunomodulatory	Investigational (Ph 3)	2.9	1.4
Lucitanib	FGFR1, VEGFR inhibitor	B. Kinase inhibitor	Investigational (Ph 2)	2.9	0.9
PF06650833	IRAK4 inhibitor	B. Kinase inhibitor	Investigational (Ph 2)	2.9	0.4
Etoposide	Topoisomerase II inhibitor	A. Conv. Chemo	Approved	2.8	2.9
Tivozanib	VEGFR1, 2, 3, c-Kit, PDGFRB inhibitor	B. Kinase inhibitor	Investigational (Ph 3)	2.8	1.4
Erlotinib	EGFR inhibitor	B. Kinase inhibitor	Approved	2.7	4.7
Miltefosine	Antimicrobial, inhibits PI3K/AKT	X. Other	Approved	2.7	3.9
TAK-901	Aurora, Src family, JAK3, RTK inhibitor	B. Kinase inhibitor	Investigational (Ph 1)	2.7	3
Arsenic(III) oxide	Thioredoxin reductase inhibitor; cytotoxic chemotherapeutic	E. Differentiating/ epigenetic modifier	Approved	2.7	0.4
AMG-925	FLT-3, CDK4 inhibitor	B. Kinase inhibitor	Probe	2.6	3.4
TGX-221	PI3K beta selective inhibitor	B. Kinase inhibitor	Probe	2.6	3.2
RGFP966	HDAC3 inhibitor	E. Differentiating/ epigenetic modifier	Probe	2.6	2.9
Bentamapimod	JNK inhibitor	B. Kinase inhibitor	Investigational (Ph 1)	2.6	1.3
Vinflunine	Mitotic inhibitor. Vinca alkaloid microtubule depolymerizer	A. Conv. Chemo	Approved	2.6	1.3
Trifluridine	Antimetabolite; Nucleoside analog	A. Conv. Chemo	Approved	2.6	1.2
AZ 3146	Mps1 kinase (TTK) inhibitor	B. Kinase inhibitor	Probe	2.6	1
Palbociclib	CDK4/6 inhibitor	B. Kinase inhibitor	Approved	2.5	4.8
Sotrastaurin	PKC inhibitor	B. Kinase inhibitor	Investigational (Ph 2)	2.5	1
Amcasertib	Cancer stem cell kinase inhibitor	B. Kinase inhibitor	Investigational (Ph 2)	2.5	1
Tozasertib	pan-Aurora inhibitor	B. Kinase inhibitor	Investigational (Ph 2)	2.5	0
Raloxifene	Selective estrogen receptor modulator	F. Hormone therapy	Approved	2.4	2.5
Brigatinib	ALK inhibitor, including gatekeeper mutant ALK	B. Kinase inhibitor	Approved (US)	2.4	2
TH588	MTH1 inhibitor	H. Metabolic modifier	Probe	2.4	1.7
Senexin B	CDK8/19 inhibitor	B. Kinase inhibitor	Probe	2.4	1.3
Deferoxamine	Iron chelator	X. Other	Approved (non-oncology)	2.3	4.3
Bicalutamide	Nonsteriodal antiandrogen	F. Hormone therapy	Approved	2.3	2.3
AT9283	Aurora A & B, Jak2, Flt, Abl inhibitor	B. Kinase inhibitor	Investigational (Ph 2)	2.3	2.3
Doramapimod	p38MAPK inhibitor	B. Kinase inhibitor	Investigational (Ph 1)	2.3	1.8
Hydroxyurea	Antineoplastic agent	A. Conv. Chemo	Approved	2.3	1.6
Niraparib	PARP inhibitor	E. Differentiating/ epigenetic modifier	Approved (US)	2.3	1.3
Capecitabine	5-FU prodrug	A. Conv. Chemo	Approved	2.3	0.2
Pazopanib	VEGFR inhibitor	B. Kinase inhibitor	Approved	2.3	0
Sapitinib	Pan-HER inhibitor	B. Kinase inhibitor	Investigational (Ph 2)	2.2	4.8
Carboplatin	Platinum-based antineoplastic agent	A. Conv. Chemo	Approved	2.2	2.6
Tacrolimus	Binds FKBP12, causes inhibition of calcineurin	C. Rapalog	Approved	2.2	0.8
Axitinib	VEGFR, PDGFR, KIT inhibitor	B. Kinase inhibitor	Approved	2.2	0.3
GSK2656157	PERK inhibitor	B. Kinase inhibitor	Probe	2.2	0
Megestrol acetate	Progestogen	F. Hormone therapy	Approved	2.2	0
UNC0642	G9a/GLP inhibitor	E. Differentiating/ epigenetic modifier	Probe	2.1	1.4
Fluorouracil	Antimetabolite	A. Conv. Chemo	Approved	2.1	0.1
OSU-03012	PDPK1 inhibitor	B. Kinase inhibitor	Investigational (Ph 1)	2.1	0
Tazemetostat	EZH2 inhibitor	E. Differentiating/ epigenetic modifier	Investigational (Ph 2)	2.1	0
VE-821	ATR inihibitor	B. Kinase inhibitor	Probe	2	4.7
Tubacin	HDAC6 inhibitor	E. Differentiating/ epigenetic modifier	Probe	2	1.7
UM729	Enhancer of aryl hydrocarbon receptor (AhR) antagonists	E. Differentiating/ epigenetic modifier	Probe	2	1.3
Palomid-529	AKT, MTOR, PI3K inhibitor	B. Kinase inhibitor	Investigational (Ph 1)	2	0
PIM-447	PIM1, 2, 3 kinase inhibitor	B. Kinase inhibitor	Investigational (Ph 1)	1.9	1.5
Disulfiram(+CuCl2)	alcohol dehydrogenase inhibitor	H. Metabolic modifier	Approved (non-oncology)	1.9	1.3
NVP-BHG712	EphB4 inhibitor	B. Kinase inhibitor	Probe	1.9	1.2
VS-4718	FAK inhibitor	B. Kinase inhibitor	Investigational (Ph 1)	1.9	0
LY-2584702	p70S6K inhibitor	B. Kinase inhibitor	Investigational (Ph 1)	1.8	3.9
PF-3845	FAAH inhibitor	X. Other	Probe	1.8	2.2
Icotinib	EGFR inhibitor	B. Kinase inhibitor	Investigational (Ph 2)	1.8	1.9
Ceritinib	ALK inhibitor	B. Kinase inhibitor	Approved	1.8	1.9
NVP-LGK974	PORCN inhibitor	X. Other	Investigational (Ph 1)	1.8	1
Ralimetinib	p38MAPK inhibitor	B. Kinase inhibitor	Investigational (Ph 2)	1.8	0.8
Talazoparib	PARP1/2 inhibitor	E. Differentiating/ epigenetic modifier	Investigational (Ph 3)	1.7	3.1
AZD-8186	PI3Kbeta inhibitor	B. Kinase inhibitor	Investigational (Ph 1)	1.7	2.3
Idelalisib	PI3K inhibitor, p110?-selective	B. Kinase inhibitor	Approved	1.7	2
Nilotinib	Abl inhibitor	B. Kinase inhibitor	Approved	1.7	1.5
NVP-RAF265	"C-Raf" inhibitor, unclear MoA	B. Kinase inhibitor	Investigational (Ph 2)	1.7	1.1
Olaparib	PARP inhibitor	E. Differentiating/ epigenetic modifier	Approved	1.7	0.5
Cobimetinib	MEK1/2 inhibitor	B. Kinase inhibitor	Approved (US)	1.7	0.3
IOX-1	2-Oxoglutarate Oxygenase Inhibitor	E. Differentiating/ epigenetic modifier	Probe	1.6	3.6
AZD0156	ATM inihibitor	B. Kinase inhibitor	Investigational (Ph 1)	1.6	3
Veliparib	PARP inhibitor	E. Differentiating/ epigenetic modifier	Investigational (Ph 3)	1.6	2.9
Taladegib	Smothened (Hh) inhib	M. Hedgehog inhibitor	Investigational (Ph 2)	1.6	1.1
Valproic acid	HDAC inhibitor	E. Differentiating/ epigenetic modifier	Approved	1.6	0.9
TRAM-34	intermediate-conductance Ca2+-activated K+ channel inh.	X. Other	Probe	1.6	0.6
Saracatinib	Src, Abl inhibitor	B. Kinase inhibitor	Investigational (Ph 3)	1.5	3.6
Dabrafenib	B-Raf(V600E) inhibitor	B. Kinase inhibitor	Approved	1.5	0.4
Darapladib	lipoprotein-associated phospholipase A2 inhibitor	X. Other	Investigational (Ph 3)	1.5	0
A-1331852	Bcl-XL inhibitor	G. Apoptotic modulator	Probe	1.4	5.4
Ribociclib	CDK4/6 inhibitor	B. Kinase inhibitor	Approved (US)	1.4	3.6
GSK650394	SGK1 & 2 inhibitor	B. Kinase inhibitor	Probe	1.4	0.5
AT13148	p70S6K, PKA, ROCK (AKT) inhibitor	B. Kinase inhibitor	Investigational (Ph 1)	1.3	2.4
Cabozantinib	VEGFR2, Met, FLT3, Tie2, Kit and Ret inhibitor	B. Kinase inhibitor	Approved	1.3	1.6
Nelarabine	Nucleoside analog, DNA, RNA synth inhibitor	A. Conv. Chemo	Approved	1.3	1.5
AZ191	DYRK1A inhibitor	B. Kinase inhibitor	Probe	1.3	1.2
Tacedinaline	HDAC inhibitor	E. Differentiating/ epigenetic modifier	Investigational (Ph 3)	1.3	0.4
Enzalutamide	AR antagonist	F. Hormone therapy	Approved	1.3	0
Amsacrine	DNA intercalation, Topo II inhibitor	A. Conv. Chemo	Approved	1.2	2
PD0325901	MEK1/2 inhibitor	B. Kinase inhibitor	Investigational (Ph 2)	1.2	1.1
Rabusertib	Chk1 inhibitor	B. Kinase inhibitor	Investigational (Ph 2)	1.2	0.9
Pilocarpine	Non-selective muscarinic receptor agonist	X. Other	Approved	1.2	0.2
Pexidartinib	KIT, CSF1R, FLT3 inhibitor	B. Kinase inhibitor	Investigational (Ph 3)	1.2	0.1
Ruxolitinib	JAK1&2 inhibitor	B. Kinase inhibitor	Approved	1.2	0
Telatinib	VEGFR, KIT, PDGFR inhibitor	B. Kinase inhibitor	Investigational (Ph 2)	1.2	0
MK-8776	CHEK1 inhibitor	B. Kinase inhibitor	Investigational (Ph 1)	1.1	1.3
Foretinib	MET, VEGFR2 inhibitor	B. Kinase inhibitor	Investigational (Ph 2)	1.1	1.2
Marimastat	MMP-9, MMP-1, MMP-2, MMP-14, MMP-7 inhibitor	X. Other	Investigational (Ph 3)	1.1	0.8
PF-670462	CK1epsilon and CK1delta inhibitor	B. Kinase inhibitor	Probe	1.1	0.6
ODM-201	AR antagonist	F. Hormone therapy	Investigational (Ph 3)	1.1	0.3
AMG319	PI3Kdelta inhibitor	B. Kinase inhibitor	Investigational (Ph 2)	1.1	0.3
ABC294640	Sphingosine kinase 2 inhibitor	B. Kinase inhibitor	Investigational (Ph 2)	1.1	0
Idasanutlin	p53-MDM2 inhibitor	G. Apoptotic modulator	Investigational (Ph 3)	1.1	0
NVP-SHP099	SHP2 inhibitor	X. Other	Probe	1	3.5
Pixantrone	topoisomerase II inhibitor	A. Conv. Chemo	Investigational (Ph 3)	1	1
GSK-1070916	AURb, AURc inhibitor	B. Kinase inhibitor	Investigational (Ph 1)	1	1
Quizartinib	FLT3 inhibitor	B. Kinase inhibitor	Investigational (Ph 3)	1	0.4
Motesanib	VEGFR, PDGFR, Ret, Kit inhibitor	B. Kinase inhibitor	Investigational (Ph 2)	1	0.3
Pentostatin	Antimetabolite; Purine analog	A. Conv. Chemo	Approved	1	0
Methotrexate	Antimetabolite; Anti-folate agent	H. Metabolic modifier	Approved	1	0
PF-4800567	CK1epsilon inhibitor	B. Kinase inhibitor	Probe	0.9	0.9
SGC0946	DOT1L inhibitor	E. Differentiating/ epigenetic modifier	Probe	0.9	0.1
Imatinib	Abl, Kit, PDGFRB inhibitor	B. Kinase inhibitor	Approved	0.9	0.1
Upadacitinib	JAK1-selective inhibitor	B. Kinase inhibitor	Investigational (Ph 3)	0.9	0
Alectinib	ALK (incl gatekeeper mut) inhib	B. Kinase inhibitor	Approved (Japan, US)	0.9	0
Resiquimod	TLR7/TLR8 agonist	D. Immunomodulatory	Investigational (Ph 2)	0.9	0
SAR405838	MDM2 inhibitor	G. Apoptotic modulator	Investigational (Ph 1)	0.9	0
PCI-34051	HDAC8 inhibitor	E. Differentiating/ epigenetic modifier	Probe	0.8	2.3
GSK2256098	FAK inhibitor	B. Kinase inhibitor	Investigational (Ph 2)	0.8	0.5
Vatalanib	VEGFR-1 & -2 inhibitor	B. Kinase inhibitor	Investigational (Ph 3)	0.8	0.3
ASP3026	ALK inhibitor	B. Kinase inhibitor	Investigational (Ph 1)	0.8	0.3
Cytarabine	Antimetabolite, interferes with DNA synthesis	A. Conv. Chemo	Approved	0.8	0.1
Spebrutinib	BTK inhibitor	B. Kinase inhibitor	Investigational (Ph 2)	0.7	0.9
Olmutinib	EGFR(L858R/T790M) inhibitor	B. Kinase inhibitor	Investigational (Ph 2)	0.7	0.7
Selumetinib	MEK1/2 inhibitor	B. Kinase inhibitor	Investigational (Ph 3)	0.7	0.7
Glesatinib	MET, AXL, TIE, VEGFR, RON inhibitor	B. Kinase inhibitor	Investigational (Ph 2)	0.7	0.5
Lasofoxifene	Selective estrogen receptor modulator	F. Hormone therapy	Approved	0.7	0.2
Apatinib	VEGFR inhibitor	B. Kinase inhibitor	Investigational (Ph 3)	0.7	0
TGR-1202	PI3Kdelta inhibitor	B. Kinase inhibitor	Investigational (Ph 3)	0.7	0
RSL3	GPX4 inhibitor, induces ferroptosis	H. Metabolic modifier	Probe	0.6	0.8
PF-04708671	p70S6K inhibitor	B. Kinase inhibitor	Probe	0.6	0.6
Mitotane	Antineoplastic agent	A. Conv. Chemo	Approved	0.6	0
Sitravatinib	RET, TRK, PDGFR, VEGFR, KIT, DDR... inhibitor	B. Kinase inhibitor	Investigational (Ph 1)	0.6	0
Rucaparib	PARP inhibitor	E. Differentiating/ epigenetic modifier	Approved (US)	0.6	0
Tucatinib	HER2 inhibitor	B. Kinase inhibitor	Investigational (Ph 1)	0.5	0.8
Azacitidine	Nucleoside analog DNA methyl transferase inhibitor	E. Differentiating/ epigenetic modifier	Approved	0.5	0.4
RO5126766	dual RAF/MEK inhibitor	B. Kinase inhibitor	Investigational (Ph 1)	0.5	0.2
EPZ-5687	EZH2 inhibitor	E. Differentiating/ epigenetic modifier	Probe	0.5	0
Losmapimod	p38MAPK inhibitor	B. Kinase inhibitor	Investigational (Ph 3)	0.4	1.4
GDC-0623	MEK1/2 inhibitor	B. Kinase inhibitor	Investigational (Ph 2)	0.4	0.5
ML323	USP1-UAF1 inhibitor	X. Other	Probe	0.4	0
Larotrectinib	TRK inhibitor	B. Kinase inhibitor	Investigational (Ph 2)	0.4	0
Vidofludimus	DHODH inhibitor	E. Differentiating/ epigenetic modifier	Investigational (Ph 2)	0.4	0
Celecoxib	Selective COX-2 inhibitor	J. NSAID	Approved	0.4	0
Navitoclax	Bcl-2/Bcl-xL inhibitor	G. Apoptotic modulator	Investigational (Ph 2)	0.3	2.4
StemRegenin 1	AHR antagonist, stem cell regenerating	E. Differentiating/ epigenetic modifier	Probe	0.3	0.4
AZD1208	PIM1, 2, 3 kinase inhibitor	B. Kinase inhibitor	Investigational (Ph 1)	0.3	0.1
Danusertib	Aurora, Ret, TrkA, FGFR-1 inhibitor	B. Kinase inhibitor	Investigational (Ph 2)	0.3	0
Golvatinib	MET, VEGFR2 inhibitor	B. Kinase inhibitor	Investigational (Ph 2)	0.3	0
Finasteride	type II 5-alpha reductase inhibitor	F. Hormone therapy	Approved	0.3	0
AZD1480	JAK1/2, FGFR inhibitor	B. Kinase inhibitor	Investigational (Ph 1)	0.3	0
AZD4547	FGFR inhibitor	B. Kinase inhibitor	Investigational (Ph 2)	0.3	0
GSK2879552	LSD1 inhibitor	E. Differentiating/ epigenetic modifier	Investigational (Ph 1)	0.3	0
XAV-939	Tankyrase-1 and -2	E. Differentiating/ epigenetic modifier	Probe	0.2	0.1
Acitretin	Retinoid receptor agonist	E. Differentiating/ epigenetic modifier	Approved (non-oncology)	0.2	0
Sunitinib	Broad TK inhibitor	B. Kinase inhibitor	Approved	0.2	0
1-methyl-D-tryptophan	Indolamine 2,3-dioxygenase 1 and 2 inhibitor	X. Other	Investigational (Ph 2)	0.2	0
Encorafenib	B-Raf(V600E) inhibitor	B. Kinase inhibitor	Investigational (Ph 2)	0.2	0
AMG-232	MDM2 inhibitor	G. Apoptotic modulator	Investigational (Ph 2)	0.2	0
Triapine	ribonucleotide reductase inhibitor	H. Metabolic modifier	Investigational (Ph 2)	0.1	1.3
Allopurinol	Xanthine oxidase inhibitor	A. Conv. Chemo	Approved	0.1	0.3
AZD7545	PDHK inhibitor	B. Kinase inhibitor	Probe	0.1	0.2
Motolimod	TLR8 agonist	D. Immunomodulatory	Investigational (Ph 2)	0.1	0
PH-797804	p38MAPK inhibitor	B. Kinase inhibitor	Investigational (Ph 2)	0.1	0
Fostamatinib	Syk inhibitor	B. Kinase inhibitor	Investigational (Ph 2)	0.1	0
MK-0752	gamma-secretase/notch inhibitor	X. Other	Investigational (Ph 2)	0.1	0
UNC0638	G9a/GLP inhibitor	E. Differentiating/ epigenetic modifier	Probe	0	4.9
Radotinib	ABL, PDGFR inhibitor	B. Kinase inhibitor	Investigational (Ph 3)	0	2.4
PF-06463922	ALK, ROS1 inhibitor	B. Kinase inhibitor	Investigational (Ph 2)	0	2.1
Alisertib	Aurora A inhibitor	B. Kinase inhibitor	Investigational (Ph 3)	0	1.7
Aminoglutethimide	Anti-steroid, aromatase inhibitor	F. Hormone therapy	Approved	0	1.3
Thalidomide	Immunosuppressant	D. Immunomodulatory	Approved	0	1
AZD3759	EGFR inhibitor, BBB penetrable	B. Kinase inhibitor	Investigational (Ph 2)	0	0.9
Varespladib	Secretory phospholipase A2 inhibitor	X. Other	Investigational (Ph 2)	0	0.8
GSK2830371	Wip1 inhibitor	X. Other	Probe	0	0.5
BMS863233	Cdc7 inhibitor	B. Kinase inhibitor	Investigational (Ph 2)	0	0.5
APR-246	p53 activator, thioredoxin reductase 1 inhibitor	G. Apoptotic modulator	Investigational (Ph 1)	0	0.4
PS-1145	IKK-2 inhibitor	B. Kinase inhibitor	Probe	0	0.3
Pravastatin	HMG CoA reductase inhibitor	H. Metabolic modifier	Approved (non-oncology)	0	0.3
Hydroxyfasudil	ROCK, PKA, PKG, PRK inhibitor	B. Kinase inhibitor	(Approved Japan)	0	0.2
Binimetinib	MEK1/2 inhibitor	B. Kinase inhibitor	Investigational (Ph 2)	0	0.2
Seliciclib	CDK2/7/9 inhibitor	B. Kinase inhibitor	Investigational (Ph 2)	0	0.2
Ripasudil	ROCK inhibitor	B. Kinase inhibitor	Approved (Japan)	0	0.1
Simvastatin	HMG CoA reductase inhibitor	H. Metabolic modifier	Approved (non-oncology)	0	0.1
Enasidenib	IDH2-R140Q inhibitor	E. Differentiating/ epigenetic modifier	Approved (US)	0	0.1
GDC-0919	IDO inhibitor	D. Immunomodulatory	Investigational (Ph 1)	0	0
Neflamapimod	p38MAPK inhibitor	B. Kinase inhibitor	Investigational (Ph 2)	0	0
Vismodegib	Smothened (Hh) inhibitor	M. Hedgehog inhibitor	Approved	0	0
Epacadostat	IDO inhibitor	D. Immunomodulatory	Investigational (Ph 3)	0	0
GSK343	EZH2 inhibitor	E. Differentiating/ epigenetic modifier	Probe	0	0
Abiraterone	P450 17alpha-hydroxylase-17,20-lyase inhibitor	F. Hormone therapy	Approved	0	0
Galunisertib	TGF-B/Smad inhibitor	B. Kinase inhibitor	Investigational (Ph 2)	0	0
Imiquimod	Immunomodulatory agent, TLR7 agonist	D. Immunomodulatory	Approved	0	0
AMG-337	Met inhibitor	B. Kinase inhibitor	Investigational (Ph 2)	0	0
C646	p300/CREB-binding protein (CBP) inhibitor	E. Differentiating/ epigenetic modifier	Probe	0	0
CPI-360	EZH2 inhibitor	E. Differentiating/ epigenetic modifier	Probe	0	0
Tarenflurbil	Gamma-secretase inhibitor	X. Other	Investigational (Ph 3)	0	0
Nilutamide	Nonsteroidal antiandrogen	F. Hormone therapy	Approved	0	0
Flutamide	Nonsteroidal antiandrogen	F. Hormone therapy	Approved	0	0
Talmapimod	p38MAPK alpha selective inhibitor	B. Kinase inhibitor	Investigational (Ph 2)	0	0
BMS-911543	JAK2 inhibitor	B. Kinase inhibitor	Investigational (Ph 1)	0	0
TAK-530	pan-RAF inhibitor	B. Kinase inhibitor	Investigational (Ph 1)	0	0
Anastrozole	Aromatase inhibitor	F. Hormone therapy	Approved	0	0
Cladribine	Antimetabolite; Purine analog	A. Conv. Chemo	Approved	0	0
Pirfenidone	Antifibrotic and anti-inflammatory	D. Immunomodulatory	Approved	0	0
Goserelin	Gonadotropin releasing hormone superagonist	F. Hormone therapy	Approved	0	0
Pomalidomide	Immunomodulatory agent, anti-angiogenic	D. Immunomodulatory	Approved	0	0
Bimatoprost	Prostaglandin analog	D. Immunomodulatory	Approved	0	0
Letrozole	Aromatase inhibitor	F. Hormone therapy	Approved	0	0
Decitabine	Nucleoside analog DNA methyl transferase inhibitor	E. Differentiating/ epigenetic modifier	Approved	0	0
Bexarotene	Antineoplastic agent; retinoid specifically selective for retinoid X receptors	E. Differentiating/ epigenetic modifier	Approved	0	0
Temozolomide	Alkylating agent	A. Conv. Chemo	Approved	0	0
Mitomycin C	Antineoplastic anatibiotic; DNA crosslinker	A. Conv. Chemo	Approved	0	0
Tretinoin	Retinoic acid receptor agonist	E. Differentiating/ epigenetic modifier	Approved	0	0
Bleomycin	Glycopeptide antibiotic; causes DNA breaks	A. Conv. Chemo	Approved	0	0
Lenalidomide	Immunomodulatory	D. Immunomodulatory	Approved	0	0
Vemurafenib	B-Raf(V600E) inhibitor	B. Kinase inhibitor	Approved	0	0
Enzastaurin	PKCbeta inhibitor	B. Kinase inhibitor	Investigational (Ph 3)	0	0
Fulvestrant	Estrogen receptor antagonist	F. Hormone therapy	Approved	0	0
Atorvastatin	HMG CoA reductase inhibitor	H. Metabolic modifier	Approved	0	0
Dasatinib	Abl, Src, Kit, EphR... Inhibitor	B. Kinase inhibitor	Approved	0	0
Crizotinib	ALK, c-Met inhibitor	B. Kinase inhibitor	Approved	0	0
Dovitinib	FGFR inhibitor	B. Kinase inhibitor	Investigational (Ph 3)	0	0
Anagrelide	PDE-3, PLA2 inhibitor	X. Other	Approved	0	0
Vandetanib	VEGFR,EGFR, RET inhibitor	B. Kinase inhibitor	Approved	0	0
Sorafenib	B-Raf, FGFR-1, VEGFR-2 & -3, PDGFR-beta, KIT, and FLT3 inhib	B. Kinase inhibitor	Approved	0	0
Cediranib	KDR/Flt/VEGFR inhibitor	B. Kinase inhibitor	Investigational (Ph 3)	0	0
Lovastatin	HMG-CoA reductase inhibitor	H. Metabolic modifier	approved (non-oncology)	0	0
Fludarabine	Antimetabolite; Purine analog	A. Conv. Chemo	Approved	0	0
Perifosine	AKT/PI3K inhibitor	B. Kinase inhibitor	Investigational (Ph 3)	0	0
Linifanib	VEGFR, PDGFR, CSF-1R, FLT3 inhibitor	B. Kinase inhibitor	Investigational (Ph 3)	0	0
Gilteritinib	FLT3/AXL inhibitor	B. Kinase inhibitor	Investigational (Ph 2)	0	0
Plerixafor	CXCR4 antagonist	X. Other	Approved	0	0
Metformin	AMPK activator	H. Metabolic modifier	Approved (non-oncology)	0	0
Brivanib	VEGFR inhibitor	B. Kinase inhibitor	Investigational (Ph 3)	0	0
Duvelisib	PI3K inhibitor	B. Kinase inhibitor	Investigational (Ph 3)	0	0
Peficitinb	JAK3-selective inhibitor	B. Kinase inhibitor	Investigational (Ph 3)	0	0
Venetoclax	Bcl-2-selective inhibitor	G. Apoptotic modulator	Approved (US)	0	0
Teniposide	Topoisomerase II inhibitor	A. Conv. Chemo	Approved	0	0
Tofacitinib	JAK3, JAK2(V617F) inhibitor	B. Kinase inhibitor	Approved	0	0
Ensartinib	ALK inhibitor	B. Kinase inhibitor	Investigational (Ph 3)	0	0
Decernotinib	JAK3 inhibitor	B. Kinase inhibitor	Investigational (Ph 3)	0	0
Capmatinib	MET inhibitor	B. Kinase inhibitor	Investigational (Ph 2)	0	0
Tanzisertib	JNK inhibitor	B. Kinase inhibitor	Investigational (Ph 2)	0	0
Baricitinib	JAK inhibitor	B. Kinase inhibitor	Approved (EU)	0	0
Entospletinib	SYK inhibitor	B. Kinase inhibitor	Investigational (Ph 2)	0	0
Tideglusib	GSK3 inhibitor	B. Kinase inhibitor	Investigational (Ph 2)	0	0
Bafetinib	Abl, Lyn inhibitor	B. Kinase inhibitor	Investigational (Ph 2)	0	0
BMS-777607	Met, Axl, Ron and Tyro3 inhibitor	B. Kinase inhibitor	Investigational (Ph 2)	0	0
BMS-754807	IGF1R inhibitor	B. Kinase inhibitor	Investigational (Ph 2)	0	0
Sonolisib	PI3K inhibitor, pan-class I. Irreversible	B. Kinase inhibitor	Investigational (Ph 2)	0	0
Tandutinib	FLT3, PDGFR, KIT inhibitor	B. Kinase inhibitor	Investigational (Ph 2)	0	0
GSK2636771	PI3K beta selective inhibitor	B. Kinase inhibitor	Investigational (Ph 1)	0	0
Tamatinib	Syk inhibitor	B. Kinase inhibitor	Investigational (Ph 1)	0	0
AZD-1080	GSK3 inhibitor	B. Kinase inhibitor	Investigational (Ph 1)	0	0
Tepotinib	c-Met inhibitor	B. Kinase inhibitor	Investigational (Ph 1)	0	0
GDC-0853	BTK inhibitor	B. Kinase inhibitor	Investigational (Ph 2)	0	0
Infigratinib	FGFR inhibitor	B. Kinase inhibitor	Investigational (Ph 1)	0	0
Entrectinib	TRK, ROS1, ALK inhibitor	B. Kinase inhibitor	Investigational (Ph 2)	0	0
Merestinib	Met inhibitor	B. Kinase inhibitor	Investigational (Ph 2)	0	0
Selonsertib	ASK1 inhibitor	B. Kinase inhibitor	Investigational (Ph 2)	0	0
GNE-0877	LRRK2 inhibitor	B. Kinase inhibitor	Probe	0	0
UNC2881	MER inhibitor	B. Kinase inhibitor	Probe	0	0
Orteronel	CYP17A1, androgen synth inhib.	F. Hormone therapy	Investigational (Ph 3)	0	0
Resatorvid	TLR4 inhibitor	D. Immunomodulatory	Investigational (Ph 3)	0	0
VGX-1027	Nitric oxide-donating immunomodulator	D. Immunomodulatory	Investigational (Ph 1)	0	0
Apalutamide	AR antagonist	F. Hormone therapy	Investigational (Ph 2)	0	0
GNE-7915	LRRK2 inhibitor	B. Kinase inhibitor	Probe	0	0
CC122	IMiD immunomodulator	D. Immunomodulatory	Investigational (Ph 2)	0	0
Roxadustat	HIF prolyl hydroxylase inhibitor	E. Differentiating/ epigenetic modifier	Investigational (Ph 2)	0	0
BAY-1436032	IDH1 R132H/R132C inhibitor	E. Differentiating/ epigenetic modifier	Investigational (Ph 1)	0	0
Lonafarnib	Farnesyl transferase inhibitor	E. Differentiating/ epigenetic modifier	Investigational (Ph 3)	0	0
UNC1215	L3MBTL3 inhibitor	E. Differentiating/ epigenetic modifier	Probe	0	0
GSK2801	BAZ2B/A bromodomain inhibitor	E. Differentiating/ epigenetic modifier	Probe	0	0
A-366	G9a/GLP inhibitor	E. Differentiating/ epigenetic modifier	Probe	0	0
Pinometostat	DOT1L inhibitor	E. Differentiating/ epigenetic modifier	Investigational (Ph 1)	0	0
IOX-2	PHD2 inhibitor	E. Differentiating/ epigenetic modifier	Probe	0	0
Lomeguatrib	O6-methylguanine-DNA methyltransferase inhibitor	E. Differentiating/ epigenetic modifier	Investigational (Ph 2)	0	0
EPZ031686	SMYD3 inhibitor	E. Differentiating/ epigenetic modifier	Probe	0	0
Ivosidenib	IDH1 R132H/R132C inhibitor	E. Differentiating/ epigenetic modifier	Investigational (Ph 3)	0	0
URB597	FAAH inhibitor	H. Metabolic modifier	Investigational (Ph 1)	0	0
Necrostatin 2	Necroptosis inhibitor	G. Apoptotic modulator	Probe	0	0
Napabucasin	CSC inhibitor, STAT3 mediated	X. Other	Investigational (Ph 3)	0	0
Glasdegib	Smo inhibitor	M. Hedgehog inhibitor	Investigational (Ph 2)	0	0
Saridegib	Smothened (Hh) inhib	M. Hedgehog inhibitor	Investigational (Ph 2)	0	0
WEHI-539	Bcl-XL inhibitor	G. Apoptotic modulator	Probe	0	0
CPI-613	pyruvate dehydrogenase, alpha-ketoglutarate dehydrogenase inhibitor	H. Metabolic modifier	Investigational (Ph 2)	0	0
AZD3965	MCT1 inhibitor	H. Metabolic modifier	Investigational (Ph 1)	0	0
Cilengitide	alphaVbeta3 integrin inhibitor	X. Other	Investigational (Ph 3)	0	0
